# Supplementary material for: Gut Microbiota Dysbiosis and Increased Plasma LPS and TMAO Levels in Patients With Preeclampsia
Source: Front Cell Infect Microbiol. 2019 Dec 3;9:409. doi: 10.3389/fcimb.2019.00409 (PMC6901393; doi:10.3389/fcimb.2019.00409)
Supplement: Supplementary Table 1 — The significantly changed taxa between the PE group and the healthy control group before and after adjustment of pre-pregnancy BMI. [file Table_1.XLS]

## Sheet: Sheet1
Taxonomy	BMI Unadjusted			BMI Adjusted
	PE(%)	Control(%)	P	PE(95CI)(%)	Control(95CI)(%)	F	P
Firmicutes	51.64±13.12	59.63±12.75	0.003	51.3(47.6-55.0)	60.0(56.3-63.7)	10.594	0.002
Bacteroidetes	40.51±13.76	34.81±13.79	0.045	40.7(36.8-44.7)	34.6(30.6-38.5)	4.691	0.033
Proteobacteria	4.51±4.69	2.56±1.63	0.008	4.6(3.6-5.6)	2.5(1.5-3.5)	8.97	0.004
Actinobacteria	2.90±2.37	1.77±1.29	0.004	2.9(2.3-3.5)	1.8(1.2-2.3)	8.151	0.005
Clostridia	45.15±13.38	54.25±12.75	0.001	44.8(41.0-48.5)	54.6(50.9-58.4)	13.635	0
Gammaproteobacteria	4.02±4.70	2.10±1.56	0.009	4.6(3.4-5.7)	2.0(0.9-3.1)	10.476	0.002
Clostridiales	45.15±13.38	54.25±12.75	0.001	44.8(41.0-48.5)	54.6(50.9-58.4)	13.635	0
Enterobacteriales	2.84±4.46	0.73±1.51	0.003	3.0(2.0-3.9)	0.6(-0.3-1.5)	12.263	0.001
Ruminococcaceae	19.67±8.73	23.87±8.03	0.016	19.9(17.1-21.9)	24.0(21.6-26.5)	6.852	0.01
Enterobacteriaceae	2.84±4.46	0.73±1.51	0.003	3.0(2.0-3.9)	0.6(-0.3-1.5)	12.263	0.001
Rikenellaceae	0.77±1.30	1.59±3.26	0.111	0.7(0.0-1.4)	1.6(0.9-2.4)	3.091	0.082
Faecalibacterium	10.94±5.94	13.62±7.02	0.047	10.9(9.0-12.8)	13.6(11.8-15.5)	4.077	0.046
unidentified_Enterobacteriaceae	0.84±1.32	0.26±0.47	0.006	0.8(0.5-1.1)	0.3(0.0-0.6)	7.516	0.007
Alistipes	0.77±1.30	1.59±3.26	0.11	0.7(0.0-1.4)	1.6(0.9-2.3)	3.103	0.081
