# Supplementary material for: Gut Microbiota Dysbiosis and Increased Plasma LPS and TMAO Levels in Patients With Preeclampsia
Source: Front Cell Infect Microbiol. 2019 Dec 3;9:409. doi: 10.3389/fcimb.2019.00409 (PMC6901393; doi:10.3389/fcimb.2019.00409)
Supplement: Supplementary Table 2 — The basic characteristics of the PE group and the healthy control group, and the significantly changed taxa between the two groups. [file Table_2.XLSX]

## Sheet: Sheet1
Taxonomy	AGE	GW	BMI	Firmicutes	Bacteroidetes	Proteobacteria	Actinobacteria	Clostridia	Gammaproteobacteria	Clostridiales	Enterobacteriales	f_Ruminococcaceae	f_Enterobacteriaceae	f_Rikenellaceae	Faecalibacterium	unidentified_Enterobacteriaceae	Alistipes
PE01	29	31	21.3	0.426838	0.553121	0.0122152	0.00196635	0.339166	0.00478678	0.339087	0.000993108	0.188849	0.000993108	0.0216696	0.107573	0.000258208	0.0215703
PE02	24	30	24.8	0.660397	0.28969	0.0245496	0.0180547	0.557392	0.0223251	0.557332	0.000436967	0.316464	0.000436967	0.00798459	0.211949	5.95865e-05	0.00794486
PE03	40	35	22.9	0.636602	0.28679	0.00891811	0.0566071	0.556716	0.00651479	0.555803	0.00544223	0.235247	0.00544223	0.00717024	0.0810376	0	0.006773
PE04	41	22	21.3	0.29104	0.692812	0.00852087	0.00742845	0.27805	0.00758734	0.277872	0.00206566	0.143564	0.00206566	0.00494568	0.0355135	0.000516416	0.00492581
PE05	29	25	25	0.377758	0.600512	0.00695175	0.0140425	0.356426	0.00623672	0.356426	0.00313822	0.151012	0.00313822	0.000675313	0.121576	0.000854073	0.000655451
PE06	31	30	24.3	0.720857	0.252726	0.0178958	0.00637575	0.686019	0.0155719	0.686019	0.00363477	0.221185	0.00363477	0.00909687	0.163128	0.00280056	0.00895783
PE07	36	35	21.8	0.626651	0.350051	0.012533	0.00504499	0.520925	0.0103482	0.520845	0.00643534	0.304586	0.00643534	0.0125529	0.127277	0.00486623	0.0125529
PE08	28	37	23.3	0.702584	0.264882	0.00585934	0.0243113	0.63112	0.00276084	0.63112	0.000893797	0.308956	0.000893797	0.0107256	0.200091	0.000158897	0.0106461
PE09	29	31	23	0.669514	0.259876	0.0446501	0.0248674	0.589866	0.0441138	0.589827	0.0377381	0.188651	0.0377381	0.000615727	0.150833	0	0.00055614
PE10	38	33	22.8	0.365801	0.620275	0.0111029	0.00246291	0.319185	0.010666	0.319185	0.00766679	0.173059	0.00766679	0.00135063	0.144537	0.000834211	0.0013109
PE11	32	29	25.8	0.496733	0.435637	0.0389894	0.0196834	0.46106	0.0220669	0.460921	0.0160089	0.2162	0.0160089	0.0142213	0.0874332	0.00248277	0.0141617
PE12	35	28	22.3	0.538006	0.398753	0.0350964	0.0273701	0.500506	0.0344807	0.500506	0.0166048	0.307943	0.0166048	0.000158897	0.305818	0.00365464	7.94486e-05
PE13	33	25	21.8	0.553876	0.410213	0.00740858	0.0276283	0.533577	0.00391284	0.533577	0.000774624	0.276779	0.000774624	0.00357519	0.225833	3.97243e-05	0.00355533
PE14	27	37	21.1	0.233261	0.701273	0.0432399	0.0210539	0.202256	0.0420482	0.202097	0.0338848	0.152243	0.0338848	0.00895783	0.0944048	0.00711065	0.00889825
PE15	27	20	26.9	0.56774	0.430592	0.000695175	0.000516416	0.495501	0.000417105	0.495501	0.000119173	0.112162	0.000119173	9.93108e-05	0.0348779	1.98622e-05	3.97243e-05
PE16	29	36	25.4	0.593859	0.33289	0.0180348	0.0462788	0.417602	0.0156315	0.417602	0.00864004	0.162731	0.00864004	0.007925	0.0812561	0.00647506	0.007925
PE17	32	37	27	0.410154	0.496534	0.0808191	0.0121159	0.383856	0.0743838	0.383856	0.0472123	0.188174	0.0472123	0.00905714	0.104773	0.0246688	0.00905714
PE18	34	32	22.2	0.54607	0.373488	0.0543031	0.0258009	0.517747	0.0490993	0.517687	0.0323157	0.254971	0.0323157	0.0798061	0.131309	0.0241921	0.0798061
PE19	28	36	24.5	0.51014	0.389497	0.0407969	0.0547798	0.286949	0.0382942	0.286929	0.00973246	0.0307466	0.00973246	0.00127118	0.0176177	0.00550182	0.00121159
PE20	36	27	22	0.226031	0.57918	0.179673	0.0135261	0.184817	0.174926	0.184758	0.162254	0.0603412	0.162254	0.00250263	0.0229607	0.0665581	0.00250263
PE21	31	34	23.7	0.501222	0.429003	0.0209546	0.0321966	0.428268	0.0179157	0.428188	0.00615727	0.182871	0.00615727	0.00260194	0.123503	0.00260194	0.00256222
PE22	35	35	23.3	0.512861	0.397263	0.0420879	0.0452659	0.416688	0.0415318	0.416569	0.024212	0.232208	0.024212	0.0135261	0.109997	0.0124337	0.0135261
PE23	35	32	29.3	0.705861	0.226925	0.0396846	0.0264961	0.662204	0.0382942	0.662105	0.0287803	0.367827	0.0287803	0.00752776	0.132918	0.0179355	0.00752776
PE24	31	28	19.6	0.396766	0.522633	0.0345403	0.0320575	0.343198	0.0321568	0.343158	0.0194053	0.159592	0.0194053	0.00286015	0.099569	0.0106461	0.00286015
PE25	33	35	27.5	0.593839	0.323217	0.0544819	0.0124337	0.55769	0.0217491	0.55763	0.0113413	0.219993	0.0113413	0.0330705	0.0604604	0.00651479	0.0330705
PE26	28	39	24	0.669335	0.186148	0.0566469	0.067432	0.643156	0.0546607	0.643156	0.031124	0.292669	0.031124	0.00709079	0.12108	0.000397243	0.00709079
PE27	41	34	29.7	0.668064	0.252369	0.0141021	0.0650287	0.59946	0.0124536	0.59946	0.00224442	0.178263	0.00224442	0.00286015	0.123801	0.0007349	0.00284029
PE28	27	34	20.3	0.479373	0.36461	0.13687	0.0187896	0.306711	0.133732	0.306711	0.113731	0.0465569	0.113731	0.00192663	0.0132282	0.0460405	0.00192663
PE29	36	28	30.1	0.422984	0.517568	0.0449878	0.0135659	0.288061	0.0390887	0.288041	0.0273502	0.0605001	0.0273502	0.00687231	0.0268139	0.0209546	0.00687231
PE30	28	22	25.7	0.246609	0.645798	0.0668362	0.0394661	0.202515	0.0647705	0.202495	0.0520984	0.059805	0.0520984	0.00212525	0.0370231	0.0406578	0.00212525
PE31	26	33	22.5	0.513457	0.407293	0.0493376	0.0176773	0.416946	0.0338451	0.416648	0.00583947	0.176972	0.00583947	0.00673327	0.0728345	0.00289987	0.00673327
PE32	28	32	25.6	0.53604	0.395376	0.0617316	0.00458816	0.504638	0.0434187	0.504598	0.0302699	0.279401	0.0302699	0.0033567	0.105389	0.0088188	0.0033567
PE33	40	22	19.4	0.614952	0.109401	0.159195	0.100145	0.363756	0.158579	0.363756	0.157507	0.0117981	0.157507	9.93108e-05	0.000317795	0.00679286	9.93108e-05
PE34	31	22	22.8	0.674969	0.234777	0.0173397	0.0722784	0.646525	0.217121	0.646525	0.0163863	0.347645	0.0163863	0.000139035	0.0983375	0.00679286	5.95865e-05
PE35	41	39	20.8	0.48798	0.491681	0.0140028	0.00566071	0.444881	0.0137049	0.444881	0.011242	0.333474	0.011242	7.94486e-05	0.0861223	0.00156911	7.94486e-05
PE36	29	34	23	0.53022	0.426818	0.030111	0.00651479	0.507836	0.0261783	0.507677	0.0108845	0.228991	0.0108845	0.0321171	0.0990327	0.00478678	0.0321171
PE37	41	30	23.6	0.378175	0.547083	0.0701929	0.00238346	0.352891	0.0238942	0.352891	0.00812362	0.116253	0.00812362	0.00160883	0.100959	0.000993108	0.00156911
PE38	42	32	19.5	0.385048	0.368503	0.239379	0.00538264	0.330049	0.239299	0.330049	0.210102	0.151628	0.210102	3.97243e-05	0.101853	0.00137049	3.97243e-05
PE39	36	38	21.3	0.437365	0.470058	0.0325541	0.0594077	0.370211	0.031263	0.370211	0.00595865	0.134209	0.00595865	0.000576003	0.100582	0.0014698	0.000576003
PE40	27	40	25.4	0.726856	0.188591	0.0271516	0.0566071	0.664051	0.0270324	0.664051	0.0157706	0.193855	0.0157706	7.94486e-05	0.166564	0.00653465	5.95865e-05
PE41	34	37	23.5	0.506247	0.415477	0.0322561	0.0435974	0.466443	0.0295946	0.466443	0.0126721	0.245178	0.0126721	0	0.168689	0.00911673	0
PE42	33	23	23.3	0.437742	0.505929	0.049139	0.00651479	0.39476	0.0427235	0.39476	0.0196635	0.182017	0.0196635	0.00933521	0.126145	0.00395257	0.00933521
PE43	30	26	23.1	0.668461	0.257016	0.0199813	0.0386716	0.618766	0.00995094	0.618686	0.00115201	0.296463	0.00115201	0.00355533	0.0946035	0.000576003	0.00353546
PE44	32	25	24.2	0.381453	0.551691	0.0385326	0.0275091	0.284188	0.0375196	0.284188	0.027092	0.178084	0.027092	0.00867976	0.120603	0.00186704	0.00862018
PE45	34	36	19.1	0.505333	0.374938	0.0923988	0.026079	0.469661	0.0902735	0.469661	0.0846128	0.1009	0.0846128	0.000814348	0.0729736	0.0187896	0.000754762
PE46	31	30	19.5	0.457584	0.488788	0.0343019	0.0185314	0.427275	0.032415	0.427275	0.02161	0.140704	0.02161	0.000953384	0.0886051	0.0132282	0.000913659
PE47	35	31	21.6	0.581723	0.330923	0.0193855	0.0671937	0.540251	0.0192862	0.539436	0.00953384	0.278328	0.00953384	0.017578	0.142253	0.00144994	0.0175383
PE48	28	27	25	0.612807	0.298349	0.015413	0.0726955	0.6023	0.0107256	0.6023	0.00166842	0.251117	0.00166842	0.00216498	0.207897	0.00107256	0.00214511
C01	36	38	19.9	0.733793	0.238757	0.0179554	0.00812362	0.717745	0.0158103	0.717745	0.00331698	0.242344	0.00331698	0.000139035	0.267106	0.000615727	9.93108e-05
C02	39	38	22	0.457306	0.50861	0.0160288	0.0130097	0.434465	0.00691203	0.434286	0.00115201	0.255268	0.00115201	0.0193457	0.0752577	0.000218484	0.019306
C03	31	37	23.1	0.576638	0.388563	0.0144398	0.0117783	0.518104	0.0122947	0.518104	0.000595865	0.100264	0.000595865	0.00506485	0.0753372	0.000357519	0.00494568
C04	29	38	23.9	0.579737	0.390828	0.00925576	0.0152343	0.516555	0.00705107	0.516535	0.00331698	0.242636	0.00331698	0.0110831	0.187936	0.00222456	0.0109838
C05	29	33	21.5	0.783324	0.193974	0.00665382	0.0152343	0.720718	0.00395257	0.720718	0.000913659	0.152978	0.000913659	0.00144994	0.128707	0.00055614	0.00143008
C06	29	23	18.3	0.557749	0.367112	0.0392278	0.0333088	0.49707	0.0380956	0.49707	0.0022047	0.0993108	0.0022047	0.00343615	0.0379764	0.00158897	0.00343615
C07	32	23	19.9	0.746638	0.197331	0.0138241	0.0153137	0.631994	0.0108447	0.631835	0.00500526	0.317874	0.00500526	0.0343019	0.132342	0.00313822	0.0342026
C08	31	31	26.3	0.600632	0.361432	0.0114406	0.00681272	0.565058	0.00597851	0.565039	0.00176773	0.217332	0.00176773	0.0101496	0.106342	0.00107256	0.0100701
C09	30	28	21.3	0.735416	0.209665	0.0117385	0.00196635	0.722546	0.0115399	0.722466	0.000476692	0.270582	0.000476692	0.00550182	0.183209	0.00027807	0.00550182
C10	36	34	21.5	0.549242	0.438642	0.00289987	0.00768665	0.506499	0.00260194	0.506499	0.000675313	0.233778	0.000675313	0.00508471	0.150555	1.98622e-05	0.00506485
C11	40	33	22.3	0.597831	0.367748	0.0126323	0.0107256	0.549506	0.0105071	0.549467	0.00373409	0.26794	0.00373409	0.0112817	0.171351	0.00250263	0.0112618
C12	29	33	21.3	0.726961	0.229064	0.0252448	0.0158699	0.642567	0.0235168	0.642567	0.0016287	0.228574	0.0016287	0.00502513	0.136612	0.00109242	0.00500526
C13	37	34	23	0.682682	0.28963	0.0199416	0.00647506	0.647169	0.0195046	0.647129	0.0070312	0.32564	0.0070312	0.00141021	0.298925	0.00357519	0.00133076
C14	31	23	25.8	0.489324	0.473633	0.00826266	0.0200608	0.396965	0.00653465	0.396905	0.00248277	0.168987	0.00248277	0.223449	0.0511649	9.93108e-05	0.22341
C15	39	33	22.1	0.697301	0.270324	0.022047	0.00953384	0.658192	0.020895	0.658192	0.00109242	0.386955	0.00109242	0.0131686	0.371383	0.00055614	0.0130892
C16	30	26	24.8	0.804616	0.117167	0.0163068	0.0226031	0.725426	0.00911673	0.725287	0.00148966	0.320277	0.00148966	0.00494568	0.168014	0.000993108	0.00490595
C17	28	31	22.1	0.58069	0.206785	0.00913659	0.0284625	0.545018	0.00516416	0.545018	0.000297932	0.209506	0.000297932	0.0023636	0.18589	0.000119173	0.00232387
C18	24	33	23.2	0.581544	0.295291	0.0991519	0.0122947	0.525791	0.0986355	0.525791	0.0976225	0.280056	0.0976225	0.000178759	0.274813	0.000834211	0.000178759
C19	34	33	19.1	0.623294	0.359326	0.0111824	0.0048265	0.570322	0.0104276	0.570302	0.000238346	0.254335	0.000238346	0.014559	0.111367	0.000139035	0.014559
C20	34	23	23.9	0.749836	0.208791	0.017002	0.0147973	0.659622	0.0159294	0.659523	0.000595865	0.23199	0.000595865	0.00544223	0.132123	0.000218484	0.00544223
C21	31	29	24.7	0.459729	0.479512	0.0316603	0.028681	0.436431	0.0273502	0.436431	0.00506485	0.188393	0.00506485	0.000258208	0.110831	0.00385326	0.000258208
C22	29	34	19.8	0.5504	0.410749	0.0159294	0.0225833	0.392635	0.00919618	0.392595	0.000973246	0.219298	0.000973246	0.0159493	0.145331	0.000615727	0.0159493
C23	40	34	23.2	0.670646	0.265021	0.0279659	0.0348978	0.638469	0.0274098	0.638469	0.000635589	0.224383	0.000635589	0.000953384	0.186347	0.000178759	0.000953384
C24	33	23	22.1	0.391086	0.55769	0.0288001	0.022047	0.352375	0.0212724	0.352315	0.00141021	0.112936	0.00141021	0.0166445	0.0824677	0.00111228	0.0166445
C25	33	31	22.4	0.616541	0.323058	0.0244702	0.025503	0.560292	0.0212922	0.560133	0.0115995	0.279957	0.0115995	0.0429618	0.107375	0.00929549	0.0429618
C26	35	23	23.5	0.410869	0.545494	0.036884	0.0062963	0.372833	0.0325342	0.372833	0.0135261	0.0886249	0.0135261	0.0192266	0.0521977	0.000854073	0.0192266
C27	30	33	24.1	0.699823	0.198125	0.0560311	0.0323555	0.678551	0.0322561	0.678452	0.0125529	0.309135	0.0125529	0.0507875	0.134943	0.00472719	0.0507875
C28	38	31	26.9	0.707152	0.225118	0.0377977	0.0291576	0.677836	0.0312233	0.677836	0.00238346	0.262717	0.00238346	0.000893797	0.179157	0.000953384	0.000893797
C29	38	27	23	0.583888	0.364669	0.0282837	0.00681272	0.553658	0.0185314	0.553658	0.00341629	0.376547	0.00341629	0.0088188	0.205236	0.00256222	0.0088188
C30	34	33	18.7	0.40922	0.549208	0.0255626	0.00540251	0.380996	0.022484	0.380897	0.00266153	0.10233	0.00266153	0.0137248	0.0700936	0.00115201	0.0137248
C31	41	35	25.7	0.760343	0.131924	0.0310446	0.0632212	0.688184	0.0195245	0.686814	0.0129104	0.266828	0.0129104	0.0341232	0.0421276	0.008501	0.0341232
C32	26	33	23.7	0.320476	0.616561	0.054184	0.00830238	0.293304	0.0470733	0.293265	0.0407969	0.155064	0.0407969	0.0129899	0.0617713	0.0302103	0.0129899
C33	35	35	22.5	0.399011	0.572189	0.00724969	0.0211333	0.380301	0.00715038	0.380301	0.00365464	0.201839	0.00365464	0.0148768	0.105706	0.000238346	0.0148768
C34	34	35	19	0.587105	0.36165	0.0357519	0.00554154	0.566647	0.0176773	0.566628	0.00973246	0.276104	0.00973246	0.0136453	0.146861	0.000536278	0.0136453
C35	30	33	22.8	0.698075	0.235446	0.0269529	0.0384134	0.656484	0.0246489	0.656484	0.0115796	0.317814	0.0115796	0.0217292	0.145947	0.00399229	0.0217292
C36	27	33	23.7	0.522434	0.437881	0.0240133	0.0124933	0.459352	0.023199	0.459332	0.00570044	0.147735	0.00570044	0.000496554	0.106441	0.00206566	0.000496554
C37	30	33	23	0.774485	0.142253	0.0227223	0.023775	0.685105	0.00897769	0.684927	0.00337657	0.392218	0.00337657	0.0171013	0.141419	0.000814348	0.0171013
C38	36	23	26.8	0.528035	0.402348	0.0443919	0.0215703	0.511649	0.0426043	0.511649	0.00369436	0.215723	0.00369436	9.93108e-05	0.205692	0.00216498	9.93108e-05
C39	39	35	21.3	0.457704	0.504856	0.0308062	0.0055614	0.31265	0.0291179	0.31265	0.0190875	0.143325	0.0190875	0.00462788	0.0641945	0.00693189	0.0045683
C40	30	40	25.8	0.678789	0.281506	0.0311637	0.00542237	0.650009	0.0206368	0.649929	0.000615727	0.320099	0.000615727	0.0147377	0.15127	0.00027807	0.0147377
C41	38	38	21	0.367543	0.592196	0.0262776	0.00909687	0.328077	0.0184122	0.328077	0.00585934	0.175655	0.00585934	0.0144398	0.0404592	0.00158897	0.0144398
C42	35	38	27.3	0.675969	0.263551	0.0309452	0.0200806	0.637794	0.027668	0.637774	0.0192862	0.391364	0.0192862	0.00548196	0.109381	0.00804417	0.00548196
C43	28	39	23.9	0.426004	0.535901	0.0212128	0.0029396	0.340418	0.016863	0.34012	0.00232387	0.173635	0.00232387	0.00150952	0.0587721	0.00154925	0.00150952
C44	32	37	18.3	0.720003	0.21618	0.0179554	0.0409955	0.65271	0.0156117	0.651816	0.00180746	0.309174	0.00180746	0.012255	0.105011	0.000873935	0.012255
C45	29	39	22	0.718255	0.198502	0.0393867	0.0286611	0.676048	0.0341033	0.676048	0.00738872	0.325918	0.00738872	0.00496554	0.209486	0.00431009	0.00496554
C46	30	29	24.2	0.432955	0.546944	0.0169226	0.00129104	0.386736	0.0159096	0.386736	0.000377381	0.150813	0.000377381	0.000417105	0.0785548	0.000218484	0.000417105
C47	37	32	23.4	0.64272	0.26508	0.0436967	0.00975232	0.540449	0.038473	0.54029	0.00812362	0.266788	0.00812362	0.0227422	0.11234	0.00581961	0.0227422
C48	29	35	18.6	0.557948	0.370727	0.0255825	0.042505	0.47987	0.0229011	0.47981	0.00355533	0.256142	0.00355533	0.019743	0.129859	0.00311836	0.019743
